# Supplementary material for: A Theoretical Study on the Structural Evolution of Ru–Zn Bimetallic Nanoparticles
Source: Nanomaterials (Basel). 2025 Apr 8;15(8):568. doi: 10.3390/nano15080568 (PMC12029503; doi:10.3390/nano15080568)
Supplement: Supplementary file 1 [file nanomaterials-15-00568-s001.zip]

Archive with 1 entries (1 files):
- nanomaterials-3549970-supplementary.pdf
